# Supplementary material for: Isolation of Epizootic Hemorrhagic Disease Virus Serotype 10 from Culicoides tainanus and Associated Infections in Livestock in Yunnan, China
Source: Viruses. 2024 Jan 24;16(2):175. doi: 10.3390/v16020175 (PMC10892452; doi:10.3390/v16020175)
Supplement: Supplementary file 1 [file viruses-16-00175-s001.zip]

Archive with 1 entries (1 files):
- viruses-2788456-supplementary.pdf
